# Supplementary material for: IDHP Mitigates LPS-Induced Cardiomyocyte Injury via the GAS6/Axl-AMPK Axis: A Multi-Target Strategy Counteracting Inflammation, Oxidative Stress, and Apoptosis
Source: Pharmaceuticals (Basel). 2025 Aug 12;18(8):1188. doi: 10.3390/ph18081188 (PMC12388950; doi:10.3390/ph18081188)
Supplement: Supplementary file 1 [file pharmaceuticals-18-01188-s001.zip]

Archive with 1 entries (1 files):
- pharmaceuticals-3572681-supplementary.pdf
